# Supplementary material for: Responses of isolated balsam-fir stem segments to exogenous ACC, IAA, and IBA
Source: For Res (Fayettev). 2024 Sep 30;4:e033. doi: 10.48130/forres-0024-0030 (PMC11524308; doi:10.48130/forres-0024-0030)
Supplement: Supplementary file 1 — Supplementary data to this article can be found online. [file forres-0024-0030-S1.zip]

Archive with 2 entries (2 files):
- 10.48130_forres-0024-0030-Suppl-TableS1.xlsx
- 10.48130_forres-0024-0030-Suppl-FigureS1.pdf
