# Supplementary material for: Responses of isolated balsam-fir stem segments to exogenous ACC, IAA, and IBA
Source: For Res (Fayettev). 2024 Sep 30;4:e033. doi: 10.48130/forres-0024-0030 (PMC11524308; doi:10.48130/forres-0024-0030)
Supplement: Supplementary file 1 — Supplementary data to this article can be found online. [file forres-0024-0030-S1.zip › 10.48130_forres-0024-0030-Suppl-TableS1.xlsx]

## Sheet: Sheet1
Supplementary Table S1: Welch's t test values P values for stem segments not treated with a lanolin paste
Treatment:									MEAN NUMBER OF CELLS PER RADIAL FILE
					apical end						midstem						basal end
February 16th START
Replicate			Ph	CZ	RE	SL	total		Ph	CZ	RE	SL	total		Ph	CZ	RE	SL	total
1			7	6	0	0	13		3	6	0	0	9		3	6	0	0	9
2			4	6	0	0	10		4	6	0	0	10		4	6	0	0	10
3			6	6	0	0	12		2	5	0	0	7		3	6	0	0	9
4			3	6	0	0	9		3	5	0	0	8		3	6	0	0	9
mean			5	6	0	0	11		3	5.5	0	0	8.5		3.25	6	0	0	9.25
std. dev.			1.82574	0	0	0	1.82574		0.816497	0.57735	0	0	1.29099		0.5	0	0	0	0.5
March 19th END
buds + leaves
Replicate			Ph	CZ	RE	SL	total		Ph	CZ	RE	SL	total		Ph	CZ	RE	SL	total
1			6	6	1	2	15		3	4	1	2	10		4	6	1	3	14
2			5	8	3	2	18		8	8	2	4	22		5	6	3	2	16
3			5	8	2	2	17		4	4	1	8	17		6	7	3	2	18
4			6	4	3	1	14		7	6	1	2	16		6	5	2	1	14
Means			5.5	6.5	2.25	1.75	16		5.5	5.5	1.25	4	16.25		5.25	6	2.25	2	15.5
Std. Dev.			0.57735	1.91485	0.957427	0.5	1.82574		2.38048	1.91485	0.5	2.82843	4.92443		0.957427	0.816497	0.957427	0.816497	1.91485
P: buds+leaves vs START			0.316011	0.318809	0.00910993	0.00299313	0.00411868		0.0618344	0.5	0.00769622	0.0331378	0.0235475		0.00834898	0.5	0.00910993	0.0081383	0.00271291
buds, no leaves
Replicate			Ph	CZ	RE	SL	total		Ph	CZ	RE	SL	total		Ph	CZ	RE	SL	total
1			3	3	1	6	13		2	6	1	1	10		8	6	3	8	25
2			2	6	0	0	8		4	8	1	2	15		8	8	2	6	24
3			2	6	5	0	13		4	4	2	0	10		4	6	5	0	15
4			2	6	2	4	14		3	8	2	0	13		0	6	0	0	6
mean			2.25	5.25	2	2.5	12		3.25	6.5	1.5	0.75	12		5	6.5	2.5	3.5	17.5
std. dev.			0.5	1.5	2.16025	3	2.70801		0.957427	1.91485	0.57735	0.957427	2.44949		3.82971	1	2.08167	4.12311	8.88819
P: buds vs START			0.0262765	0.195501	0.0805809	0.0970857	0.282898		0.352592	0.190328	0.00692342	0.107585	0.0287223		0.21481	0.195501	0.0478545	0.0940602	0.0801456
P: buds vs buds+leaves			8.02736e-05	0.172926	0.42122	0.327032	0.0277671		0.0776529	0.244026	0.26872	0.050521	0.0953632		0.453195	0.234561	0.41871	0.261724	0.343695
leaves, no buds
Replicate			Ph	CZ	RE	SL	total		Ph	CZ	RE	SL	total		Ph	CZ	RE	SL	total
1			3	6	0	0	9		6	6	0	0	12		5	6	3	1	15
2			7	4	1	2	14		4	6	0	0	10		8	8	2	5	23
3			4	6	1	0	11		7	6	0	0	13		4	4	1	5	14
4			4	5	1	0	10		4	8	0	0	12		7	4	2	2	15
mean			4.5	5.25	0.75	0.5	11		5.25	6.5	0	0	11.75		6	5.5	2	3.25	16.75
std. dev.			1.73205	0.957427	0.5	1	2.16025		1.5	1	0	0	1.25831		1.82574	1.91485	0.816497	2.06155	4.19325
P: leaves vs START			0.352445	0.107585	0.0288344	0.195501	0.5		0.0249391	0.0731243	1	1	0.00565189		0.0262765	0.318809	0.0081383	0.0255741	0.0181803
P: leaves vs buds+leaves			0.17007	0.151058	0.0217788	0.0413685	0.00642846		0.432926	0.200622	0.00769622	0.0331378	0.0820365		0.251331	0.327858	0.352592	0.161905	0.30755
P: leaves vs buds			0.0380258	0.5	0.167183	0.140235	0.29285		0.0367366	0.5	0.00692342	0.107585	0.431923		0.33015	0.200622	0.33921	0.459192	0.442815
Legend (t tests): values in green, P ≤ 0.05; values in yellow, P = 0.05−0.10; values without any color, P > 0.10.
